# Supplementary material for: Bacterial Endophytes from Legumes Native to Arid Environments Are Promising Tools to Improve Mesorhizobium–Chickpea Symbiosis under Salinity
Source: Biology (Basel). 2024 Feb 3;13(2):96. doi: 10.3390/biology13020096 (PMC10886315; doi:10.3390/biology13020096)
Supplement: Supplementary file 1 [file biology-13-00096-s001.zip]

Archive with 1 entries (1 files):
- biology-2805979-supplementary.pdf
